# Supplementary material for: Collection of X-ray micro computed tomography images of shells of planktic foraminifera with curated taxonomy
Source: Sci Data. 2023 Oct 5;10:679. doi: 10.1038/s41597-023-02498-0 (PMC10556072; doi:10.1038/s41597-023-02498-0)
Supplement: Supplementary file 1 — Supplementary Table 1: Image volume metadata [file 41597_2023_2498_MOESM1_ESM.xlsx]

## Sheet: Table
Supplementary Table 1: Image volume metadata
Event “GeoB3935...38” denotes the specimen source as mixture of several samples [GeoB3935, GeoB3936, GeoB3937 and GeoB3938] used for teaching purposes. Pelagic provinces are extracted from the publication by Spalding et al. 10
Designation	Family	Genus	Species	sample method	Campaign	Event	Water depth [m]	Depth in sediment [cm]	Longitude [dec]	Latitude [dec]	Pelagic province	Institute	Morphotype	X	Y	Z	Voxelsize	Comment
CA_CNI_1	Candeinidae	Candeina	nitida	sediment	M34/4	GeoB3935...38	1554 - 1972	0-1	-58.716	12.4867	Equatorial Atlantic	Bordeaux		440	439	448	1.2004
CA_CNI_2	Candeinidae	Candeina	nitida	sediment	M34/4	GeoB3935...38	1554 - 1972	0-1	-58.716	12.4867	Equatorial Atlantic	Bordeaux	high-spired specimen	492	396	435	1.2004
CA_GGL_1	Candeinidae	Globigerinita	glutinata	sediment	M34/4	GeoB3935...38	1554 - 1972	0-1	-58.716	12.4867	Equatorial Atlantic	Bordeaux		207	205	187	1.2016
CA_GUV_1	Candeinidae	Globigerinita	uvula	sediment	M34/4	GeoB3935...38	1554 - 1972	0-1	-58.716	12.4867	Equatorial Atlantic	Bordeaux		152	180	138	1.2016
GE_BDI_1	Globigerinidae	Beella	digitata	plankton tow	SO226	K276	500-700	N/A	171.587	-34.535	Non-gyral Southwest Pacific	Bordeaux		532	368	396	1.2016
GE_GBU_1	Globigerinidae	Globigerina	bulloides	plankton tow	MSM39	GeoB18509-2	50-100	N/A	-54.547	43.7183	Gulf Stream	Bordeaux		491	425	416	1.2016
GE_GCO_1	Globigerinidae	Globigerinoides	conglobatus	sediment	M34/4	GeoB3935...38	1554 - 1972	0-1	-58.716	12.4867	Equatorial Atlantic	Bordeaux		608	737	713	1.2004	interior contains large foreign particles (including small foraminifera)
GE_GCO_2	Globigerinidae	Globigerinoides	conglobatus	sediment	M34/4	GeoB3935...38	1554 - 1972	0-1	-58.716	12.4867	Equatorial Atlantic	Bordeaux		684	597	599	1.4898
GE_GEL_1	Globigerinidae	Globigerinoides	elongatus	sediment	M34/4	GeoB3935...38	1554 - 1972	0-1	-58.716	12.4867	Equatorial Atlantic	Bordeaux		229	272	299	1.2004
GE_GEL_2	Globigerinidae	Globigerinoides	elongatus	sediment	M34/4	GeoB3935...38	1554 - 1972	0-1	-58.716	12.4867	Equatorial Atlantic	Bordeaux		324	260	301	1.2004
GE_GRA_1	Globigerinidae	Globigerinella	radians	sediment	M34/4	GeoB3935...38	1554 - 1972	0-1	-58.716	12.4867	Equatorial Atlantic	Bordeaux		536	613	703	1.2004
GE_GRA_2	Globigerinidae	Globigerinella	radians	sediment	M34/4	GeoB3935...38	1554 - 1972	0-1	-58.716	12.4867	Equatorial Atlantic	Bordeaux		460	448	533	1.2004
GE_GRA_3	Globigerinidae	Globigerinella	radians	sediment	SO221	GeoB16602-3	955	0-1	113.711	18.9517	South China Sea	Bordeaux		757	817	511	1.199
GE_GRUA_1	Globigerinidae	Globigerinoides	ruber albus	sediment	M34/4	GeoB3935...38	1554 - 1972	0-1	-58.716	12.4867	Equatorial Atlantic	Bordeaux		365	384	331	1.2986
GE_GSI_1	Globigerinidae	Globigerinella	siphonifera	sediment	M34/4	GeoB3935...38	1554 - 1972	0-1	-58.716	12.4867	Equatorial Atlantic	Bordeaux		478	599	460	1.2004
GE_GSI_2	Globigerinidae	Globigerinella	siphonifera	sediment	M34/4	GeoB3935...38	1554 - 1972	0-1	-58.716	12.4867	Equatorial Atlantic	Bordeaux		513	542	486	1.435	some of the septa in the interior not preserved, interior contains large foreign particles (including small foraminifera)
GE_GTE_1	Globigerinidae	Globigerinoides	tenellus	sediment	M34/4	GeoB3935...38	1554 - 1972	0-1	-58.716	12.4867	Equatorial Atlantic	Bordeaux		227	220	241	1.2004
GE_OUN_1	Globigerinidae	Orbulina	universa	sediment	SO221	GeoB16602-3	955	0-1	113.711	18.95	South China Sea	Bordeaux		669	673	679	1.2002	juvenile part of the shell not preserved
GE_SDE_1	Globigerinidae	Sphaeroidinella	dehiscens	sediment	SO221	GeoB16602-3	955	0-1	113.711	18.95	South China Sea	Bordeaux		748	733	785	1.2013	interior of early chambers cointains foreign sediment particles
GE_SDE_2	Globigerinidae	Sphaeroidinella	dehiscens	sediment	SO221	GeoB16602-3	955	0-1	113.711	18.95	South China Sea	Bordeaux		650	552	552	1.2986	ultimate chamber shows on spiral side signs of damage repair during lifetime
GE_TSA_1	Globigerinidae	Trilobatus	sacculifer	sediment	SO221	GeoB16602-3	955	0-1	113.711	18.95	South China Sea	Bordeaux	with sac-like ultimate chamber	670	840	493	1.2004	ultimate chamber damaged
GE_TSA_2	Globigerinidae	Trilobatus	sacculifer	sediment	SO221	GeoB16602-3	955	0-1	113.711	18.95	South China Sea	Bordeaux	with sac-like ultimate chamber	590	658	513	1.2004	interior of early chambers cointains foreign sediment particles, signs of shell damage and repair during life before addition of ultimate chamber
GE_TSA_3	Globigerinidae	Trilobatus	sacculifer	sediment	SO221	GeoB16602-3	955	0-1	113.711	18.95	South China Sea	Bordeaux	with regular ultimate chamber	781	631	542	1.2004
GE_TSA_4	Globigerinidae	Trilobatus	sacculifer	sediment	SO221	GeoB16602-3	955	0-1	113.711	18.95	South China Sea	Bordeaux	with sac-like ultimate chamber	688	842	640	1.2013	interior of early chambers cointains foreign sediment particles
HA_HPE_1	Hastigerinidae	Hastigerina	pelagica	plankton tow	M140	GeoB22402-1	500-700	N/A	-28.7452	15.8667	North Central Atlantic Gyre	Bordeaux		565	542	321	1.2013
HA_ORI_3	Hastigerinidae	Orcadia	riedeli	plankton tow	MD-193	Station 8	60-80	N/A	60	-48	Antarctic Polar Front	Bordeaux		589	519	377	0.319
IC_DAN_1	Incertae sedis	Dentigloborotalia	anfracta	plankton tow	SO226	K276	500-700	N/A	171.587	-34.5333	Non-gyral Southwest Pacific	Bordeaux		170	212	145	1.2016
RO_GCR_1	Globorotaliidae	Globorotalia	crassaformis	plankton tow	M140	GeoB22410-1	200-300	N/A	-22.8205	11.4333	Equatorial Atlantic	Bordeaux		469	414	429	1.2013	interior filled with large foreign particles
RO_GCU_1	Globorotaliidae	Globorotalia	cultrata	sediment	M34/4	GeoB3935...38	1554 - 1972	0-1	-58.716	12.4867	Equatorial Atlantic	Bordeaux		902	1125	421	1.2004
RO_GHI_1	Globorotaliidae	Globorotalia	hirsuta	plankton tow	M133	MP05	300-500	N/A	-1.99933	-34.4833	South Central Atlantic Gyre	Bordeaux		390	443	201	1.2002	interior filled with large foreign particles
RO_GIN_1	Globorotaliidae	Globorotalia	inflata	plankton tow	M133	MP08	200-300	N/A	-26.075	-34.4833	South Central Atlantic Gyre	Bordeaux		542	499	438	1.2001
RO_GSC_1	Globorotaliidae	Globorotalia	scitula	plankton tow	SO226	K276	500-700	N/A	171.587	-34.5333	Non-gyral Southwest Pacific	Bordeaux		184	156	120	1.1986
RO_GTR_1	Globorotaliidae	Globorotalia	truncatulinoides	sediment	M34/4	GeoB3935...38	1554 - 1972	0-1	-58.716	12.4867	Equatorial Atlantic	Bordeaux		639	625	612	1.2002
RO_GTR_2	Globorotaliidae	Globorotalia	truncatulinoides	sediment	M34/4	GeoB3935...38	1554 - 1972	0-1	-58.716	12.4867	Equatorial Atlantic	Bordeaux		509	471	440	1.435	ultimate chamber damaged
RO_GTU_1	Globorotaliidae	Globorotalia	tumida	sediment	M34/4	GeoB3935...38	1554 - 1972	0-1	-58.716	12.4867	Equatorial Atlantic	Bordeaux		887	714	665	1.2004
RO_GUN_1	Globorotaliidae	Globorotalia	ungulata	sediment	M34/4	GeoB3935...38	1554 - 1972	0-1	-58.716	12.4867	Equatorial Atlantic	Bordeaux		785	602	391	1.2004
RO_GUN_2	Globorotaliidae	Globorotalia	ungulata	sediment	M34/4	GeoB3935...38	1554 - 1972	0-1	-58.716	12.4867	Equatorial Atlantic	Bordeaux		429	399	288	1.2004
RO_NDU_1	Globorotaliidae	Neogloboquadrina	dutertrei	plankton tow	M133	MP02	60-80	N/A	15.667	-36.15	South Central Atlantic Gyre	Bordeaux		509	449	438	1.2004
RO_NPA_1	Globorotaliidae	Neogloboquadrina	pachyderma	plankton tow	PS93.1	Station 46-2	75-150	N/A	-26.04	41.4833	North Atlantic Transitional	Bordeaux		181	148	127	1.2003	some of the septa in the interior not preserved, no accurate geographical position available
RO_POB_1	Globorotaliidae	Pulleniatina	obliquiloculata	sediment	M34/4	GeoB3935...38	1554 - 1972	0-1	-58.716	12.4867	Equatorial Atlantic	Bordeaux		572	582	581	1.2004
RO_POB_2	Globorotaliidae	Pulleniatina	obliquiloculata	sediment	M34/4	GeoB3935...38	1554 - 1972	0-1	-58.716	12.4867	Equatorial Atlantic	Bordeaux		638	680	567	1.2004	interior contains large foreign particles (including small foraminifera)
GE_GBU_10	Globigerinidae	Globigerina	bulloides	sediment	M12/1	GeoB1210-3	3750	0-1	7.43833	-24.4883	South Central Atlantic Gyre	JAMSTEC		478	391	326	1.0003
GE_GBU_11	Globigerinidae	Globigerina	bulloides	sediment	M12/1	GeoB1210-3	3750	0-1	7.43833	-24.4883	South Central Atlantic Gyre	JAMSTEC		439	433	302	1.0003
GE_GBU_12	Globigerinidae	Globigerina	bulloides	sediment	M12/1	GeoB1210-3	3750	0-1	7.43833	-24.4883	South Central Atlantic Gyre	JAMSTEC		399	417	315	1.0003	kummerform ultimate chamber
GE_GBU_13	Globigerinidae	Globigerina	bulloides	sediment	M12/1	GeoB1210-3	3750	0-1	7.43833	-24.4883	South Central Atlantic Gyre	JAMSTEC		361	404	321	1.0003
GE_GBU_14	Globigerinidae	Globigerina	bulloides	sediment	M34/3	GeoB3804-2	3882	0-1	-8.77	-30.7433	South Central Atlantic Gyre	JAMSTEC		393	369	276	1.0003
GE_GBU_15	Globigerinidae	Globigerina	bulloides	sediment	M34/3	GeoB3804-2	3882	0-1	-8.77	-30.7433	South Central Atlantic Gyre	JAMSTEC		445	395	315	1.0003	kummerform ultimate chamber
GE_GBU_16	Globigerinidae	Globigerina	bulloides	sediment	M34/3	GeoB3804-2	3882	0-1	-8.77	-30.7433	South Central Atlantic Gyre	JAMSTEC		348	385	239	1.0003
GE_GBU_17	Globigerinidae	Globigerina	bulloides	sediment	M20/2	GeoB1728-3	2887	0-1	2.40667	-29.8367	South Central Atlantic Gyre	JAMSTEC		430	374	304	1.0003
GE_GBU_18	Globigerinidae	Globigerina	bulloides	sediment	M20/2	GeoB1728-3	2887	0-1	2.40667	-29.8367	South Central Atlantic Gyre	JAMSTEC		338	424	301	1.0003
GE_GBU_19	Globigerinidae	Globigerina	bulloides	sediment	M20/2	GeoB1728-3	2887	0-1	2.40667	-29.8367	South Central Atlantic Gyre	JAMSTEC		409	423	325	1.0003	irregular kummerform ultimate chamber
GE_GBU_20	Globigerinidae	Globigerina	bulloides	sediment	M20/2	GeoB1728-3	2887	0-1	2.40667	-29.8367	South Central Atlantic Gyre	JAMSTEC		378	386	259	1.0003
GE_GBU_21	Globigerinidae	Globigerina	bulloides	sediment	M20/2	GeoB1728-3	2887	0-1	2.40667	-29.8367	South Central Atlantic Gyre	JAMSTEC		335	388	307	1.0003
GE_GBU_22	Globigerinidae	Globigerina	bulloides	sediment	M20/2	GeoB1728-3	2887	0-1	2.40667	-29.8367	South Central Atlantic Gyre	JAMSTEC		419	368	344	1.0003
GE_GBU_23	Globigerinidae	Globigerina	bulloides	sediment	M20/2	GeoB1728-3	2887	0-1	2.40667	-29.8367	South Central Atlantic Gyre	JAMSTEC		403	479	373	1.0003
GE_GBU_24	Globigerinidae	Globigerina	bulloides	sediment	M20/2	GeoB1728-3	2887	0-1	2.40667	-29.8367	South Central Atlantic Gyre	JAMSTEC		414	499	375	1.0003
GE_GBU_25	Globigerinidae	Globigerina	bulloides	sediment	M20/2	GeoB1729-1	4401	0-1	1.00167	-28.8917	South Central Atlantic Gyre	JAMSTEC		432	460	349	1.0003
GE_GBU_3	Globigerinidae	Globigerina	bulloides	sediment	M34/3	GeoB3803-1	4173	0-1	-8.57167	-30.0483	South Central Atlantic Gyre	JAMSTEC		371	372	319	1.0003
GE_GBU_4	Globigerinidae	Globigerina	bulloides	sediment	M34/3	GeoB3803-1	4173	0-1	-8.57167	-30.0483	South Central Atlantic Gyre	JAMSTEC		364	382	294	1.0003
GE_GBU_5	Globigerinidae	Globigerina	bulloides	sediment	M34/3	GeoB3803-1	4173	0-1	-8.57167	-30.0483	South Central Atlantic Gyre	JAMSTEC		382	401	293	1.0003
GE_GBU_6	Globigerinidae	Globigerina	bulloides	sediment	M34/3	GeoB3803-1	4173	0-1	-8.57167	-30.0483	South Central Atlantic Gyre	JAMSTEC		351	380	319	1.0003
GE_GBU_7	Globigerinidae	Globigerina	bulloides	sediment	M34/3	GeoB3803-1	4173	0-1	-8.57167	-30.0483	South Central Atlantic Gyre	JAMSTEC		463	397	308	1.0003
GE_GBU_8	Globigerinidae	Globigerina	bulloides	sediment	M34/3	GeoB3803-1	4173	0-1	-8.57167	-30.0483	South Central Atlantic Gyre	JAMSTEC		432	390	287	1.0003
GE_GBU_9	Globigerinidae	Globigerina	bulloides	sediment	M34/3	GeoB3803-1	4173	0-1	-8.57167	-30.0483	South Central Atlantic Gyre	JAMSTEC		414	404	314	1.0003
GE_GEL_10	Globigerinidae	Globigerinoides	elongatus	sediment	M34/3	GeoB3804-2	3882	0-1	-8.77	-30.7433	South Central Atlantic Gyre	JAMSTEC		394	370	317	1.0003
GE_GEL_11	Globigerinidae	Globigerinoides	elongatus	sediment	M20/2	GeoB1728-3	2887	0-1	2.40667	-29.8367	South Central Atlantic Gyre	JAMSTEC		372	360	335	1.0003
GE_GEL_12	Globigerinidae	Globigerinoides	elongatus	sediment	M20/2	GeoB1728-3	2887	0-1	2.40667	-29.8367	South Central Atlantic Gyre	JAMSTEC		421	436	335	1.0003
GE_GEL_13	Globigerinidae	Globigerinoides	elongatus	sediment	M20/2	GeoB1729-1	4401	0-1	1.00167	-28.8917	South Central Atlantic Gyre	JAMSTEC		373	396	311	1.0003
GE_GEL_14	Globigerinidae	Globigerinoides	elongatus	sediment	M20/2	GeoB1729-1	4401	0-1	1.00167	-28.8917	South Central Atlantic Gyre	JAMSTEC		348	371	292	1.0003
GE_GEL_15	Globigerinidae	Globigerinoides	elongatus	sediment	M20/2	GeoB1729-1	4401	0-1	1.00167	-28.8917	South Central Atlantic Gyre	JAMSTEC		367	389	331	1.0003
GE_GEL_16	Globigerinidae	Globigerinoides	elongatus	sediment	M20/2	GeoB1729-1	4401	0-1	1.00167	-28.8917	South Central Atlantic Gyre	JAMSTEC		339	399	308	1.0003
GE_GEL_17	Globigerinidae	Globigerinoides	elongatus	sediment	M20/2	GeoB1729-1	4401	0-1	1.00167	-28.8917	South Central Atlantic Gyre	JAMSTEC		416	416	355	1.0003
GE_GEL_3	Globigerinidae	Globigerinoides	elongatus	sediment	M34/3	GeoB3803-1	4173	0-1	-8.57167	-30.0483	South Central Atlantic Gyre	JAMSTEC		393	346	292	1.0003
GE_GEL_4	Globigerinidae	Globigerinoides	elongatus	sediment	M12/1	GeoB1210-3	3750	0-1	7.43833	-24.4883	South Central Atlantic Gyre	JAMSTEC		426	473	383	1.0003
GE_GEL_5	Globigerinidae	Globigerinoides	elongatus	sediment	M12/1	GeoB1210-3	3750	0-1	7.43833	-24.4883	South Central Atlantic Gyre	JAMSTEC		423	417	324	1.0003
GE_GEL_6	Globigerinidae	Globigerinoides	elongatus	sediment	M12/1	GeoB1210-3	3750	0-1	7.43833	-24.4883	South Central Atlantic Gyre	JAMSTEC		366	402	367	1.0003
GE_GEL_7	Globigerinidae	Globigerinoides	elongatus	sediment	M12/1	GeoB1210-3	3750	0-1	7.43833	-24.4883	South Central Atlantic Gyre	JAMSTEC		390	333	380	1.0003
GE_GEL_8	Globigerinidae	Globigerinoides	elongatus	sediment	M34/3	GeoB3804-2	3882	0-1	-8.77	-30.7433	South Central Atlantic Gyre	JAMSTEC	pyramidalis form	442	387	343	1.0003
GE_GEL_9	Globigerinidae	Globigerinoides	elongatus	sediment	M34/3	GeoB3804-2	3882	0-1	-8.77	-30.7433	South Central Atlantic Gyre	JAMSTEC		415	418	338	1.0003
GE_GRUA_10	Globigerinidae	Globigerinoides	ruber albus	sediment	M20/2	GeoB1728-3	2887	0-1	2.40667	-29.8367	South Central Atlantic Gyre	JAMSTEC		434	356	302	1.0003
GE_GRUA_11	Globigerinidae	Globigerinoides	ruber albus	sediment	M20/2	GeoB1728-3	2887	0-1	2.40667	-29.8367	South Central Atlantic Gyre	JAMSTEC		384	358	318	1.0003
GE_GRUA_12	Globigerinidae	Globigerinoides	ruber albus	sediment	M20/2	GeoB1728-3	2887	0-1	2.40667	-29.8367	South Central Atlantic Gyre	JAMSTEC		386	381	365	1.0003
GE_GRUA_13	Globigerinidae	Globigerinoides	ruber albus	sediment	M20/2	GeoB1729-1	4401	0-1	1.00167	-28.8917	South Central Atlantic Gyre	JAMSTEC		429	439	308	1.0003
GE_GRUA_14	Globigerinidae	Globigerinoides	ruber albus	sediment	M20/2	GeoB1729-1	4401	0-1	1.00167	-28.8917	South Central Atlantic Gyre	JAMSTEC		359	409	291	1.0003
GE_GRUA_2	Globigerinidae	Globigerinoides	ruber albus	sediment	M34/3	GeoB3803-1	4173	0-1	-8.57167	-30.0483	South Central Atlantic Gyre	JAMSTEC		379	398	302	1.0003
GE_GRUA_3	Globigerinidae	Globigerinoides	ruber albus	sediment	M12/1	GeoB1210-3	3750	0-1	7.43833	-24.4883	South Central Atlantic Gyre	JAMSTEC		456	425	351	1.0003
GE_GRUA_4	Globigerinidae	Globigerinoides	ruber albus	sediment	M12/1	GeoB1210-3	3750	0-1	7.43833	-24.4883	South Central Atlantic Gyre	JAMSTEC		389	409	346	1.0003
GE_GRUA_5	Globigerinidae	Globigerinoides	ruber albus	sediment	M12/1	GeoB1210-3	3750	0-1	7.43833	-24.4883	South Central Atlantic Gyre	JAMSTEC		343	393	342	1.0003
GE_GRUA_6	Globigerinidae	Globigerinoides	ruber albus	sediment	M34/3	GeoB3804-2	3882	0-1	-8.77	-30.7433	South Central Atlantic Gyre	JAMSTEC		369	403	363	1.0003
GE_GRUA_7	Globigerinidae	Globigerinoides	ruber albus	sediment	M34/3	GeoB3804-2	3882	0-1	-8.77	-30.7433	South Central Atlantic Gyre	JAMSTEC		409	346	329	1.0003
GE_GRUA_8	Globigerinidae	Globigerinoides	ruber albus	sediment	M20/2	GeoB1728-3	2887	0-1	2.40667	-29.8367	South Central Atlantic Gyre	JAMSTEC		384	380	290	1.0003
GE_GRUA_9	Globigerinidae	Globigerinoides	ruber albus	sediment	M20/2	GeoB1728-3	2887	0-1	2.40667	-29.8367	South Central Atlantic Gyre	JAMSTEC		433	418	351	1.0003
GE_TSA_10	Globigerinidae	Trilobatus	sacculifer	sediment	M34/3	GeoB3803-1	4173	0-1	-8.57167	-30.0483	South Central Atlantic Gyre	JAMSTEC		381	437	324	1.0003
GE_TSA_11	Globigerinidae	Trilobatus	sacculifer	sediment	M12/1	GeoB1210-3	3750	0-1	7.43833	-24.4883	South Central Atlantic Gyre	JAMSTEC		393	527	383	1.0003
GE_TSA_12	Globigerinidae	Trilobatus	sacculifer	sediment	M12/1	GeoB1210-3	3750	0-1	7.43833	-24.4883	South Central Atlantic Gyre	JAMSTEC		464	466	369	1.0003
GE_TSA_13	Globigerinidae	Trilobatus	sacculifer	sediment	M12/1	GeoB1210-3	3750	0-1	7.43833	-24.4883	South Central Atlantic Gyre	JAMSTEC		492	477	373	1.0003
GE_TSA_14	Globigerinidae	Trilobatus	sacculifer	sediment	M12/1	GeoB1210-3	3750	0-1	7.43833	-24.4883	South Central Atlantic Gyre	JAMSTEC		511	484	362	1.0003
GE_TSA_15	Globigerinidae	Trilobatus	sacculifer	sediment	M12/1	GeoB1210-3	3750	0-1	7.43833	-24.4883	South Central Atlantic Gyre	JAMSTEC		470	358	350	1.0003	kummerform ultimate chamber
GE_TSA_16	Globigerinidae	Trilobatus	sacculifer	sediment	M12/1	GeoB1210-3	3750	0-1	7.43833	-24.4883	South Central Atlantic Gyre	JAMSTEC		445	455	379	1.0003
GE_TSA_17	Globigerinidae	Trilobatus	sacculifer	sediment	M12/1	GeoB1210-3	3750	0-1	7.43833	-24.4883	South Central Atlantic Gyre	JAMSTEC		475	400	354	1.0003
GE_TSA_18	Globigerinidae	Trilobatus	sacculifer	sediment	M12/1	GeoB1210-3	3750	0-1	7.43833	-24.4883	South Central Atlantic Gyre	JAMSTEC		427	427	384	1.0003
GE_TSA_19	Globigerinidae	Trilobatus	sacculifer	sediment	M34/3	GeoB3804-2	3882	0-1	-8.77	-30.7433	South Central Atlantic Gyre	JAMSTEC		467	458	332	1.0003
GE_TSA_20	Globigerinidae	Trilobatus	sacculifer	sediment	M34/3	GeoB3804-2	3882	0-1	-8.77	-30.7433	South Central Atlantic Gyre	JAMSTEC		460	463	350	1.0003
GE_TSA_21	Globigerinidae	Trilobatus	sacculifer	sediment	M34/3	GeoB3804-2	3882	0-1	-8.77	-30.7433	South Central Atlantic Gyre	JAMSTEC		385	456	314	1.0003
GE_TSA_22	Globigerinidae	Trilobatus	sacculifer	sediment	M34/3	GeoB3804-2	3882	0-1	-8.77	-30.7433	South Central Atlantic Gyre	JAMSTEC		358	454	379	1.0003
GE_TSA_23	Globigerinidae	Trilobatus	sacculifer	sediment	M34/3	GeoB3804-2	3882	0-1	-8.77	-30.7433	South Central Atlantic Gyre	JAMSTEC		394	481	368	1.0003
GE_TSA_24	Globigerinidae	Trilobatus	sacculifer	sediment	M34/3	GeoB3804-2	3882	0-1	-8.77	-30.7433	South Central Atlantic Gyre	JAMSTEC		397	458	329	1.0003
GE_TSA_25	Globigerinidae	Trilobatus	sacculifer	sediment	M34/3	GeoB3804-2	3882	0-1	-8.77	-30.7433	South Central Atlantic Gyre	JAMSTEC		427	440	332	1.0003
GE_TSA_26	Globigerinidae	Trilobatus	sacculifer	sediment	M34/3	GeoB3804-2	3882	0-1	-8.77	-30.7433	South Central Atlantic Gyre	JAMSTEC		416	442	327	1.0003
GE_TSA_27	Globigerinidae	Trilobatus	sacculifer	sediment	M20/2	GeoB1728-3	2887	0-1	2.40667	-29.8367	South Central Atlantic Gyre	JAMSTEC		484	462	341	1.0003
GE_TSA_28	Globigerinidae	Trilobatus	sacculifer	sediment	M20/2	GeoB1728-3	2887	0-1	2.40667	-29.8367	South Central Atlantic Gyre	JAMSTEC		399	461	337	1.0003
GE_TSA_29	Globigerinidae	Trilobatus	sacculifer	sediment	M20/2	GeoB1728-3	2887	0-1	2.40667	-29.8367	South Central Atlantic Gyre	JAMSTEC		517	447	368	1.0003
GE_TSA_30	Globigerinidae	Trilobatus	sacculifer	sediment	M20/2	GeoB1728-3	2887	0-1	2.40667	-29.8367	South Central Atlantic Gyre	JAMSTEC		371	472	335	1.0003
GE_TSA_31	Globigerinidae	Trilobatus	sacculifer	sediment	M20/2	GeoB1728-3	2887	0-1	2.40667	-29.8367	South Central Atlantic Gyre	JAMSTEC		424	439	369	1.0003
GE_TSA_32	Globigerinidae	Trilobatus	sacculifer	sediment	M20/2	GeoB1728-3	2887	0-1	2.40667	-29.8367	South Central Atlantic Gyre	JAMSTEC		429	383	321	1.0003
GE_TSA_33	Globigerinidae	Trilobatus	sacculifer	sediment	M20/2	GeoB1728-3	2887	0-1	2.40667	-29.8367	South Central Atlantic Gyre	JAMSTEC		432	422	317	1.0003	ultimate chamber damaged
GE_TSA_34	Globigerinidae	Trilobatus	sacculifer	sediment	M20/2	GeoB1728-3	2887	0-1	2.40667	-29.8367	South Central Atlantic Gyre	JAMSTEC		432	416	316	1.0003
GE_TSA_5	Globigerinidae	Trilobatus	sacculifer	sediment	M34/3	GeoB3803-1	4173	0-1	-8.57167	-30.0483	South Central Atlantic Gyre	JAMSTEC		440	393	314	1.0003
GE_TSA_6	Globigerinidae	Trilobatus	sacculifer	sediment	M34/3	GeoB3803-1	4173	0-1	-8.57167	-30.0483	South Central Atlantic Gyre	JAMSTEC		406	412	325	1.0003
GE_TSA_7	Globigerinidae	Trilobatus	sacculifer	sediment	M34/3	GeoB3803-1	4173	0-1	-8.57167	-30.0483	South Central Atlantic Gyre	JAMSTEC		478	362	364	1.0003
GE_TSA_8	Globigerinidae	Trilobatus	sacculifer	sediment	M34/3	GeoB3803-1	4173	0-1	-8.57167	-30.0483	South Central Atlantic Gyre	JAMSTEC		457	409	345	1.0003
GE_TSA_9	Globigerinidae	Trilobatus	sacculifer	sediment	M34/3	GeoB3803-1	4173	0-1	-8.57167	-30.0483	South Central Atlantic Gyre	JAMSTEC		413	378	348	1.0003
RO_GIN_10	Globorotaliidae	Globorotalia	inflata	sediment	M12/1	GeoB1210-3	3750	0-1	7.43833	-24.4883	South Central Atlantic Gyre	JAMSTEC		419	365	319	1.0003
RO_GIN_11	Globorotaliidae	Globorotalia	inflata	sediment	M12/1	GeoB1210-3	3750	0-1	7.43833	-24.4883	South Central Atlantic Gyre	JAMSTEC		391	420	348	1.0003
RO_GIN_12	Globorotaliidae	Globorotalia	inflata	sediment	M12/1	GeoB1210-3	3750	0-1	7.43833	-24.4883	South Central Atlantic Gyre	JAMSTEC		376	396	309	1.0003
RO_GIN_13	Globorotaliidae	Globorotalia	inflata	sediment	M12/1	GeoB1210-3	3750	0-1	7.43833	-24.4883	South Central Atlantic Gyre	JAMSTEC		434	405	333	1.0003
RO_GIN_14	Globorotaliidae	Globorotalia	inflata	sediment	M12/1	GeoB1210-3	3750	0-1	7.43833	-24.4883	South Central Atlantic Gyre	JAMSTEC		431	405	360	1.0003
RO_GIN_15	Globorotaliidae	Globorotalia	inflata	sediment	M12/1	GeoB1210-3	3750	0-1	7.43833	-24.4883	South Central Atlantic Gyre	JAMSTEC		426	385	339	1.0003	ultimate chamber damaged
RO_GIN_16	Globorotaliidae	Globorotalia	inflata	sediment	M12/1	GeoB1210-3	3750	0-1	7.43833	-24.4883	South Central Atlantic Gyre	JAMSTEC		413	392	329	1.0003
RO_GIN_17	Globorotaliidae	Globorotalia	inflata	sediment	M34/3	GeoB3804-2	3882	0-1	-8.77	-30.7433	South Central Atlantic Gyre	JAMSTEC		392	419	328	1.0003
RO_GIN_18	Globorotaliidae	Globorotalia	inflata	sediment	M34/3	GeoB3804-2	3882	0-1	-8.77	-30.7433	South Central Atlantic Gyre	JAMSTEC		420	363	345	1.0003
RO_GIN_19	Globorotaliidae	Globorotalia	inflata	sediment	M34/3	GeoB3804-2	3882	0-1	-8.77	-30.7433	South Central Atlantic Gyre	JAMSTEC		398	356	324	1.0003
RO_GIN_2	Globorotaliidae	Globorotalia	inflata	sediment	M34/3	GeoB3803-1	4173	0-1	-8.57167	-30.0483	South Central Atlantic Gyre	JAMSTEC		398	336	335	1.0003
RO_GIN_20	Globorotaliidae	Globorotalia	inflata	sediment	M34/3	GeoB3804-2	3882	0-1	-8.77	-30.7433	South Central Atlantic Gyre	JAMSTEC		336	400	350	1.0003
RO_GIN_21	Globorotaliidae	Globorotalia	inflata	sediment	M34/3	GeoB3804-2	3882	0-1	-8.77	-30.7433	South Central Atlantic Gyre	JAMSTEC		388	398	352	1.0003
RO_GIN_22	Globorotaliidae	Globorotalia	inflata	sediment	M34/3	GeoB3804-2	3882	0-1	-8.77	-30.7433	South Central Atlantic Gyre	JAMSTEC		393	393	354	1.0003
RO_GIN_23	Globorotaliidae	Globorotalia	inflata	sediment	M34/3	GeoB3804-2	3882	0-1	-8.77	-30.7433	South Central Atlantic Gyre	JAMSTEC		396	373	327	1.0003
RO_GIN_24	Globorotaliidae	Globorotalia	inflata	sediment	M20/2	GeoB1728-3	2887	0-1	2.40667	-29.8367	South Central Atlantic Gyre	JAMSTEC		422	361	345	1.0003
RO_GIN_25	Globorotaliidae	Globorotalia	inflata	sediment	M20/2	GeoB1728-3	2887	0-1	2.40667	-29.8367	South Central Atlantic Gyre	JAMSTEC		463	418	365	1.0003
RO_GIN_26	Globorotaliidae	Globorotalia	inflata	sediment	M20/2	GeoB1728-3	2887	0-1	2.40667	-29.8367	South Central Atlantic Gyre	JAMSTEC		467	373	355	1.0003
RO_GIN_27	Globorotaliidae	Globorotalia	inflata	sediment	M20/2	GeoB1728-3	2887	0-1	2.40667	-29.8367	South Central Atlantic Gyre	JAMSTEC		376	429	359	1.0003
RO_GIN_28	Globorotaliidae	Globorotalia	inflata	sediment	M20/2	GeoB1728-3	2887	0-1	2.40667	-29.8367	South Central Atlantic Gyre	JAMSTEC		414	417	385	1.0003
RO_GIN_29	Globorotaliidae	Globorotalia	inflata	sediment	M20/2	GeoB1728-3	2887	0-1	2.40667	-29.8367	South Central Atlantic Gyre	JAMSTEC		416	376	343	1.0003
RO_GIN_3	Globorotaliidae	Globorotalia	inflata	sediment	M34/3	GeoB3803-1	4173	0-1	-8.57167	-30.0483	South Central Atlantic Gyre	JAMSTEC		362	406	333	1.0003
RO_GIN_30	Globorotaliidae	Globorotalia	inflata	sediment	M20/2	GeoB1728-3	2887	0-1	2.40667	-29.8367	South Central Atlantic Gyre	JAMSTEC		434	409	374	1.0003
RO_GIN_4	Globorotaliidae	Globorotalia	inflata	sediment	M34/3	GeoB3803-1	4173	0-1	-8.57167	-30.0483	South Central Atlantic Gyre	JAMSTEC		434	380	360	1.0003
RO_GIN_5	Globorotaliidae	Globorotalia	inflata	sediment	M34/3	GeoB3803-1	4173	0-1	-8.57167	-30.0483	South Central Atlantic Gyre	JAMSTEC		438	382	346	1.0003
RO_GIN_6	Globorotaliidae	Globorotalia	inflata	sediment	M34/3	GeoB3803-1	4173	0-1	-8.57167	-30.0483	South Central Atlantic Gyre	JAMSTEC		408	360	342	1.0003
RO_GIN_7	Globorotaliidae	Globorotalia	inflata	sediment	M34/3	GeoB3803-1	4173	0-1	-8.57167	-30.0483	South Central Atlantic Gyre	JAMSTEC		380	379	308	1.0003
RO_GIN_8	Globorotaliidae	Globorotalia	inflata	sediment	M34/3	GeoB3803-1	4173	0-1	-8.57167	-30.0483	South Central Atlantic Gyre	JAMSTEC		390	421	376	1.0003
RO_GIN_9	Globorotaliidae	Globorotalia	inflata	sediment	M34/3	GeoB3803-1	4173	0-1	-8.57167	-30.0483	South Central Atlantic Gyre	JAMSTEC		389	379	354	1.0003
GE_GRU_2	Globigerinidae	Globoturborotalita	rubescens	sediment	M34/4	GeoB3935...38	1554 - 1972	0-1	-58.716	12.4867	Equatorial Atlantic	Bordeaux		253	269	269	0.319
CA_GUV_2	Candeinidae	Globigerinita	uvula	plankton tow	MSM39	GeoB18527-1	150-250	N/A	-48.2652	42.2833	North Atlantic Transitional	MAPEX Bremen	ultimate chamber with multiple apertures	461	484	475	0.3367
CA_TFL_2	Candeinidae	Tenuitellita	fleisheri	plankton tow	POS383	Station 161	200-300	N/A	-21.9952	35.9933	North Central Atlantic Gyre	MAPEX Bremen		474	410	261	0.4904	multiple small bioerosion marks (holes) on spiral side
CA_TIO_2	Candeinidae	Tenuitellita	iota	plankton tow	SO226	K276	500-700	N/A	171.587	-34.535	Non-gyral Southwest Pacific	MAPEX Bremen	with bulla	340	331	267	0.4735
CA_TIO_3	Candeinidae	Tenuitellita	iota	plankton tow	SO226	K276	500-700	N/A	171.587	-34.535	Non-gyral Southwest Pacific	MAPEX Bremen		368	391	398	0.4619
CA_TPA_1	Candeinidae	Tenuitellita	parkerae	plankton tow	SO226	K276	500-700	N/A	171.587	-34.535	Non-gyral Southwest Pacific	MAPEX Bremen		326	446	349	0.3684	penultimate chamber shows damage repair during lifetime
GE_GAD_2	Globigerinidae	Globigerinella	adamsi	sediment	SO228	GeoB17426-2	1366	0-1	150.861	-2.18667	Non-gyral Southwest Pacific	MAPEX Bremen		738	765	384	1.6827
GE_GBU_2	Globigerinidae	Globigerina	bulloides	plankton tow	MSM39	GeoB18527-1	150-250	N/A	-48.2652	42.2833	North Atlantic Transitional	MAPEX Bremen		582	782	740	0.5178
GE_GFA_1	Globigerinidae	Globigerina	falconensis	sediment	M32/2	MC6	543	0-2	66.1067	24.6167	Somali Current	MAPEX Bremen		534	642	359	0.569
GE_GFA_2	Globigerinidae	Globigerina	falconensis	sediment	M32/2	MC6	543	0-2	66.1067	24.6167	Somali Current	MAPEX Bremen		572	473	337	0.5688
GE_GHE_1	Globigerinidae	Globigerinoides	hexagonus	plankton tow	SO226	K276	500-700	N/A	171.587	-34.5333	Non-gyral Southwest Pacific	MAPEX Bremen		716	567	456	0.5121
GE_GRUR_1	Globigerinidae	Globigerinoides	ruber ruber	sediment	M34/4	GeoB3935...38	1554 - 1972	0-1	-58.716	12.4867	Equatorial Atlantic	MAPEX Bremen		689	637	594	0.8267	interior contains large foreign particles (including small foraminifera)
GE_OUN_3	Globigerinidae	Orbulina	universa	plankton tow	M140	UGPD5884	50-106	N/A	-38.6395	12.4333	Equatorial Atlantic	MAPEX Bremen		800	800	794	1.064	juvenile part of the shell present but damaged
GE_OUN_4	Globigerinidae	Orbulina	universa	sediment trap	Cape Blanc CB#8	N/A	745	N/A	-20.6917	21.2667	Canary Current	MAPEX Bremen		862	864	843	0.6488	juvenile part of the shell complete but slightly damaged
GE_OUN_5	Globigerinidae	Orbulina	universa	sediment trap	Cape Blanc CB#8	N/A	745	N/A	-20.6917	21.2667	Canary Current	MAPEX Bremen	Biorbulina morphotype	706	665	727	1.0991	juvenile part of the shell present but damaged
GE_OUN_6	Globigerinidae	Orbulina	universa	plankton tow	M140	GeoB22402-1	500-700	N/A	-28.7452	15.8667	North Central Atlantic Gyre	MAPEX Bremen		803	797	791	0.9286
GE_TCL_1	Globigerinidae	Turborotalita	clarkei	plankton tow	POS334	MN72	200-300	N/A	-8.50767	36.0167	North Atlantic Transitional	MAPEX Bremen		209	224	190	0.47
GE_THU_1	Globigerinidae	Turborotalita	humilis	plankton tow	POS334	MN72	200-300	N/A	-8.50767	36.0167	North Atlantic Transitional	MAPEX Bremen	heavily calcified "T. cristata" form	306	335	217	0.4907
GE_THU_2	Globigerinidae	Turborotalita	humilis	plankton tow	M113/2	GeoB19602-2	500-700	N/A	-33.69	33.5833	North Central Atlantic Gyre	MAPEX Bremen		549	499	276	0.351
GE_THU_3	Globigerinidae	Turborotalita	humilis	plankton tow	M113/2	GeoB19602-2	500-700	N/A	-33.69	33.5833	North Central Atlantic Gyre	MAPEX Bremen		519	474	262	0.364973
GE_TQU_2	Globigerinidae	Turborotalita	quinqueloba	plankton tow	MSM39	GeoB18527-1	150-250	N/A	-48.2652	42.2833	North Atlantic Transitional	MAPEX Bremen		615	567	468	0.3286
IC_BPU_2	Incertae sedis	Berggrenia	pumilio	plankton tow	POS383	Station 161	200-300	N/A	-21.9952	35.9833	North Central Atlantic Gyre	MAPEX Bremen		364	336	239	0.3999
IC_DAN_2	Incertae sedis	Dentigloborotalia	anfracta	plankton tow	M140	GeoB22402	500-700	N/A	-28.7452	15.8667	North Central Atlantic Gyre	MAPEX Bremen		431	400	404	0.3741	ultimate chamber missing
RO_GCO_1	Globorotaliidae	Globoquadrina	conglomerata	sediment	MR14-02	PC-1 Sec 1-1	3855	0-2	138.942	6.48333	North Central Pacific Gyre	MAPEX Bremen		699	669	698	0.5179	specimen shows signs of shell dissolution in internal parts of the shell
RO_GEA_1	Globorotaliidae	Globorotalia	eastropacia	plankton tow	SO119	MSN1292	200-300	N/A	57.1306	14.4103	Somali Current	MAPEX Bremen		751	764	361	0.6341
RO_GSC_2	Globorotaliidae	Globorotalia	scitula	plankton tow	M140	GeoB22408-1	300-500	N/A	-30.3768	11.8667	Equatorial Atlantic	MAPEX Bremen		651	721	753	0.3639
RO_NIN_1	Globorotaliidae	Neogloboquadrina	incompta	plankton tow	MSM39	GeoB18527-1	150-250	N/A	-48.2652	42.2833	North Atlantic Transitional	MAPEX Bremen		473	607	584	0.3287	ultimate chamber slightly irregular in shape
RO_NPA_3	Globorotaliidae	Neogloboquadrina	pachyderma	plankton tow	MSM39	GeoB18527-1	150-250	N/A	-48.2652	42.2833	North Atlantic Transitional	MAPEX Bremen		681	643	498	0.3543
